# Supplementary material for: Network Analysis of Anxiety Symptoms in Front-Line Medical Staff during the COVID-19 Pandemic
Source: Brain Sci. 2023 Aug 1;13(8):1155. doi: 10.3390/brainsci13081155 (PMC10452648; doi:10.3390/brainsci13081155)
Supplement: Supplementary file 1 [file brainsci-13-01155-s001.zip]

Archive with 1 entries (1 files):
- brainsci-2487813-supplementary.pdf
